# Supplementary material for: Genomic organization, sequence divergence, and recombination of feline immunodeficiency virus from lions in the wild
Source: BMC Genomics. 2008 Feb 5;9:66. doi: 10.1186/1471-2164-9-66 (PMC2270836; doi:10.1186/1471-2164-9-66)
Supplement: Additional file 2 — Primers for lion FIV amplification. The primers span the entire proviral genome of subtype E (Ple1027) and subtype B (Ple458). Shown are the primer sequence, relative position and orientation. [file 1471-2164-9-66-S2.XLS]

## Sheet: Sheet1
Primer Name	Direction	Length	Sequence (5' to 3')	Position (in Ple1027)	Used to amplify FIV in Ple1027	Used to amplify FIV in Ple458
FIVgag2aF	Forward	20	AATGTAWCTACAGGACGAGA	829..848	X	X
FIVltr4R	Reverse	22	GCYTAACCRCAAAACCAYATCC	9629..9650	X	X
FIVpol5F	Forward	22	CCTAGGAGACACATAGRAGAGT	5394..5416		X
FIVpol5R	Reverse	23	ACTCTYCTTATGTGTCTCCTAGG	5394..5416	X	X
FIVpol6R	Reverse	20	TGGTCCATTATCWGWTTGTA	4948..4967		X
FSHltr2F	Forward	25	AGTKGGCGCSMGAACWSGGWCYTGA	397..421	X	X
SerBot9171F	Forward	23	ACMRRMGGACCAAGATATGATCC	9417..9439	X	X
FSHltr2R	Reverse	25	TCARGWCCSWGTTCKSGCGCCMACT	9916..+24	X	X
Pleltr1R	Reverse	23	TCTGGTAATATYACCATTTCTTC	9091..9113	X
Internal Primers
FIVBot2F	Forward	25	ATGTGAATTGTTGGATAAAGGAAGG	5802..5826	X
FIVBot1R	Reverse	23	TTGTTGTTYTTCTATATTATCCC	5835..5857	X
FIVBot5F	Forward	22	TTGTTTTTATCTAAGAGACAGG	6927..6948	X
FIVBot4R	Reverse	24	AAATCTCTCCTCAGGACTGATCGG	6979..7002	X
FIVBot4F	Forward	25	ATTGTACTATGTTTGCAAAGATTCC	8060..8084	X
FIVBot6R	Reverse	22	TTTCAAATCTAAAATTTTACTC	8151..8172	X
