# Supplementary material for: Genomic organization, sequence divergence, and recombination of feline immunodeficiency virus from lions in the wild
Source: BMC Genomics. 2008 Feb 5;9:66. doi: 10.1186/1471-2164-9-66 (PMC2270836; doi:10.1186/1471-2164-9-66)
Supplement: Additional file 3 — Parameters used in PAUP* analyses for LTR, each viral gene and combined analyses. These parameters were determined using the program Modeltest (see main text) and were implemented for the maximum likelihood and minimum evolution analyses in PAUP. [file 1471-2164-9-66-S3.XLS]

## Sheet: SuppTable 3v2.txt
				Genome Region
		LTR	Gag	Pol	Vif	OrfA	Env	Combined coding region
								(With env)	(Without env)
Model		GTR+I	GTR+g+I	GTR+g+I	GTR+g+I	GTR+g	GTR+g	GTR+g+I	GTR+g+I
Rate matrix
	AC	0.1586	2.4834	3.8166	2.7791	1	2.2763	2.0761	2.6539
	AG	3.3385	5.7668	7.994	3.1263	2.019	3.2601	3.7441	5.0729
	AT	1.2027	2.8375	3.7194	1.3312	0.5117	1.7573	1.8917	2.3329
	CG	0.4547	3.4015	4.2405	2.1926	0.5117	2.6528	2.5626	2.9672
	CT	3.3385	8.1993	11.6568	4.8944	2.019	4.1591	5.225	7.475
	GT	1	1	1	1	1	1	1	1
Base Frequencies
	A	0.2897	0.3888	0.4243	0.3713	0.3588	0.3873	0.4007	0.4058
	C	0.1884	0.1588	0.1283	0.1252	0.1335	0.1263	0.133	0.1344
	G	0.2348	0.2238	0.1981	0.2312	0.203	0.2105	0.2092	0.2095
	T	0.2871	0.2286	0.2493	0.2723	0.3047	0.2759	0.2571	0.2503
Assumed proportion invariant sites		0.2885	0.1554	0.1343	0.0848	none	none	0.1582	0.1479
Among site rate g distribution
a (shape parameter)		Equal	1.0859	0.8474	1.5977	1.5511	1.3533	1.5459	1.0572
